# Supplementary material for: Comparative transcriptomics and phylostratigraphy of Argentine ant odorant receptors
Source: PLoS One. 2024 Sep 3;19(9):e0307604. doi: 10.1371/journal.pone.0307604 (PMC11371221; doi:10.1371/journal.pone.0307604)
Supplement: S1 Table — (XLSX) [file pone.0307604.s004.xlsx]

## Sheet: Sheet1
Species Name	Accession
Acromyrmex charruanus	GCA_017607545.1
Acromyrmex echinatior	GCF_000204515.1
Acromyrmex heyeri	GCA_017607565.1
Apis mellifera carnica	GCA_013841245.2
Atta cephalotes	GCA_000143395.3
Atta colombica	GCF_001594045.1
Bombus impatiens	GCF_000188095.3
Camponotus floridanus	GCF_003227725.1
Cyphomyrmex costatus	GCF_001594065.1
Dinoponera quadriceps	GCF_001313825.1
Drosophila melanogaster	GCF_000001215.4
Eciton burchelli	GCA_020341155.1
Formica exsecta	GCF_003651465.1
Lasius niger	GCA_001045655.1
Linepithema humile	GCF_000217595.1
Nasonia vitripennis	GCF_009193385.2
Nylanderia fulva	GCF_005281655.2
Odontomachus brunneus	GCF_010583005.1
Oocerea biroi	GCF_003672135.1
Pogonomyrmex barbatus	GCF_000187915.1
Pseudoatta argentina	GCA_017607525.1
Pseudomyrmex gracilis	GCF_002006095.1
Solenopsis invicta	GCF_016802725.1
Temnothorax curvispinosus	GCF_003070985.1
Temnothorax longispinosus	GCA_004794745.1
Trachymyrmex cornetzi	GCF_001594075.2
Trachymyrmex septentionalis	GCF_001594115.1
Trachymyrmex zeteki	GCF_001594055.1
Vollenhovia emeryi	GCF_000949405.1
Wasmannia auropunctata	GCF_000956235.1
