# Supplementary material for: Comparative transcriptomics and phylostratigraphy of Argentine ant odorant receptors
Source: PLoS One. 2024 Sep 3;19(9):e0307604. doi: 10.1371/journal.pone.0307604 (PMC11371221; doi:10.1371/journal.pone.0307604)
Supplement: S3 Table — Table containing the y-axis labels in heatmap 4B, as well as any NCBI Accession numbers associated with the genes through tBLASTn, and their % identity. Proteins with no NCBI annotations have no data associated with them. (XLSX) [file pone.0307604.s006.xlsx]

## Sheet: All ORs
Gene Name	Transcript Accession #	Protein Accession #	% Identity
LhOr367	XM_012366392.1	XP_012221815.1	100
LhOr366
LhOr365	XM_012367334.1	XP_012222757.1	100
LhOr364FIX
LhOr363
LhOr362FIX	XM_012371486.1	XP_012226909.1	75.258
LhOr361	XM_012371482.1	XP_012226905.1	100
LhOr360FIX	XM_012371483.1	XP_012226906.1	100
LhOr359PSE
LhOr358	XM_012371479.1	XP_012226902.1	100
LhOr357
LhOr356	XM_012371481.1	XP_012226904.1	100
LhOr355	XM_012371477.1	XP_012226900.1	100
LhOr354	XM_012377238.1	XP_012232661.1	100
LhOr353JP
LhOr352FN	XM_012367237.1	XP_012222660.1	100
LhOr351FP
LhOr350	XM_012376787.1	XP_012232210.1	100
LhOr349	XM_012368681.1	XP_012224104.1	100
LhOr348
LhOr347	XM_012368207.1	XP_012223630.1	85.669
LhOr346	XM_012368206.1	XP_012223629.1	100
LhOr345
LhOr344PSE
LhOr343
LhOr342	XM_012370633.1	XP_012226056.1	100
LhOr341	XM_012368837.1	XP_012224260.1	100
LhOr340FIX
LhOr339FIX	XM_012369037.1	XP_012224460.1	100
LhOr338	XM_012375164.1	XP_012230587.1	89.796
LhOr337	XM_012361462.1	XP_012216885.1	100
LhOr336
LhOr335PSE
LhOr334
LhOr333
LhOr332
LhOr331
LhOr330
LhOr329
LhOr328
LhOr327
LhOr326	XM_012362341.1	XP_012217764.1	100
LhOr325	XM_012362344.1	XP_012217767.1	100
LhOr324	XM_012362343.1	XP_012217766.1	98.658
LhOr323
LhOr322
LhOr321PSE
LhOr320
LhOr319
LhOr318
LhOr317
LhOr316
LhOr315
LhOr314
LhOr313	XM_012362342.1	XP_012217765.1	100
LhOr312	XM_012372938.1	XP_012228361.1	95.855
LhOr311	XM_012373216.1	XP_012228639.1	100
LhOr310	XM_012373217.1	XP_012228640.1	100
LhOr309
LhOr308
LhOr307	XM_012373218.1	XP_012228641.1	97.794
LhOr306
LhOr305	XM_012372940.1	XP_012228363.1	100
LhOr304
LhOr303FIX	XM_012372941.1	XP_012228364.1	100
LhOr302	XM_012373214.1	XP_012228637.1	100
LhOr301	XM_012372942.1	XP_012228365.1	100
LhOr300
LhOr299PSE
LhOr298
LhOr297
LhOr296
LhOr295PSE
LhOr294PSE	XM_012372943.1	XP_012228366.1	68.085
LhOr293
LhOr292
LhOr291
LhOr290FIX	XM_012373219.1	XP_012228642.1	100
LhOr289FIX
LhOr288FIX
LhOr287PSE
LhOr286
LhOr285
LhOr284	XM_012372945.1	XP_012228368.1	100
LhOr283NTE
LhOr282
LhOr281
LhOr280
LhOr279
LhOr278
LhOr277
LhOr276FIX	XM_012366390.1	XP_012221813.1	100
LhOr275
LhOr274FIX
LhOr273	XM_012376353.1	XP_012231776.1	98.515
LhOr272
LhOr271
LhOr270JC
LhOr269
LhOr268	XM_012376354.1	XP_012231777.1	72.897
LhOr267
LhOr266FIX
LhOr265FPC	XM_012372944.1	XP_012228367.1	38.246
LhOr264
LhOr263	XM_012376371.1	XP_012231794.1	97.733
LhOr262	XM_012376370.1	XP_012231793.1	100
LhOr261	XM_012376570.1	XP_012231993.1	100
LhOr260FIX
LhOr259
LhOr258IP
LhOr257
LhOr256	XM_012376369.1	XP_012231792.1	100
LhOr255	XM_012376366.1	XP_012231789.1	99.492
LhOr254FIX
LhOr253
LhOr252
LhOr251PSE
LhOr250
LhOr249	XM_012376364.1	XP_012231787.1	97.895
LhOr248PSE
LhOr247PSE
LhOr246	XM_012376363.1	XP_012231786.1	86.517
LhOr245	XM_012376565.1	XP_012231988.1	100
LhOr244	XM_012376567.1	XP_012231990.1	100
LhOr243	XM_012376571.1	XP_012231994.1	82.379
LhOr242
LhOr241
LhOr240	XM_012376362.1	XP_012231785.1	100
LhOr239	XM_012376564.1	XP_012231987.1	100
LhOr238
LhOr237PSE	XM_012376361.1	XP_012231784.1	100
LhOr236PSE	XM_012376360.1	XP_012231783.1	87.302
LhOr235	XM_012376418.1	XP_012231841.1	99.286
LhOr234	XM_012376644.1	XP_012232067.1	98.069
LhOr233	XM_012376643.1	XP_012232066.1	86.452
LhOr232	XM_012376805.1	XP_012232228.1	98.558
LhOr231	XM_012374423.1	XP_012229846.1	100
LhOr230	XM_012374421.1	XP_012229844.1	100
LhOr229	XM_012373957.1	XP_012229380.1	100
LhOr228
LhOr227	XM_012374417.1	XP_012229840.1	100
LhOr226	XM_012371702.1	XP_012227125.1	100
LhOr225	XM_012377346.1	XP_012232769.1	100
LhOr224	XM_012363014.1	XP_012218437.1	100
LhOr223JOI
LhOr222
LhOr221IC	XM_012376971.1	XP_012232394.1	100
LhOr220	XM_012377959.1	XP_012233382.1	100
LhOr219FIX
LhOr218	XM_012372277.1	XP_012227700.1	100
LhOr217FIX	XM_012368689.1	XP_012224112.1	100
LhOr216	XM_012368691.1	XP_012224114.1	100
LhOr215	XM_012377125.1	XP_012232548.1	100
LhOr214	XM_012367992.1	XP_012223415.1	100
LhOr213	XM_012359425.1	XP_012214848.1	100
LhOr212
LhOr211JOI	XM_012371530.1	XP_012226953.1	99.63
LhOr210	XM_012376921.1	XP_012232344.1	92.429
LhOr209	XM_012375129.1	XP_012230552.1	100
LhOr208	XM_012369379.1	XP_012224802.1	100
LhOr207	XM_012369380.1	XP_012224803.1	100
LhOr206NTE	XM_012369378.1	XP_012224801.1	100
LhOr205	XM_012377122.1	XP_012232545.1	100
LhOr204PSE	XM_012364403.1	XP_012219826.1	78.212
LhOr203NTE	XM_012360493.1	XP_012215916.1	100
LhOr202NTE
LhOr201NTE	XM_012365093.1	XP_012220516.1	100
LhOr200NTE
LhOr199FN
LhOr198FN
LhOr197FNC
LhOr196NTE
LhOr195NTE
LhOr194NTE
LhOr193NTE	XM_012365104.1	XP_012220527.1	100
LhOr192NTE	XM_012365090.1	XP_012220513.1	100
LhOr191FN	XM_012365089.1	XP_012220512.1	100
LhOr190PSE
LhOr189NP	XM_012365088.1	XP_012220511.1	100
LhOr188PSE
LhOr187FN	XM_012365103.1	XP_012220526.1	99.624
LhOr186NTE	XM_012365101.1	XP_012220524.1	100
LhOr185NTE
LhOr184NTE	XM_012365087.1	XP_012220510.1	100
LhOr183NTE
LhOr182NTE	XM_012365086.1	XP_012220509.1	100
LhOr181NTE
LhOr180FN	XM_012365085.1	XP_012220508.1	100
LhOr179JFN
LhOr178FN
LhOr177NTE
LhOr176NTE	XM_012374354.1	XP_012229777.1	82.286
LhOr175NTE	XM_012374345.1	XP_012229768.1	80.665
LhOr174NTE
LhOr173NTE	XM_012374505.1	XP_012229928.1	100
LhOr172NTE
LhOr171NP	XM_012366385.1	XP_012221808.1	100
LhOr170	XM_012365881.1	XP_012221304.1	100
LhOr169PSE
LhOr168	XM_012365879.1	XP_012221302.1	100
LhOr167
LhOr166PSE
LhOr165	XM_012365964.1	XP_012221387.1	100
LhOr164PSE
LhOr163	XM_012365878.1	XP_012221301.1	100
LhOr162	XM_012365877.1	XP_012221300.1	100
LhOr161
LhOr160
LhOr159	XM_012367345.1	XP_012222768.1	100
LhOr158
LhOr157	XM_012367344.1	XP_012222767.1	98.187
LhOr156	XM_012367343.1	XP_012222766.1	100
LhOr155
LhOr154
LhOr153
LhOr152	XM_012367342.1	XP_012222765.1	100
LhOr151
LhOr150
LhOr149	XM_012367410.1	XP_012222833.1	100
LhOr148PSE
LhOr147	XM_012367413.1	XP_012222836.1	100
LhOr146
LhOr145	XM_012367947.1	XP_012223370.1	100
LhOr144	XM_012367946.1	XP_012223369.1	99.73
LhOr143	XM_012367948.1	XP_012223371.1	100
LhOr142	XM_012367962.1	XP_012223385.1	100
LhOr141	XM_012367963.1	XP_012223386.1	100
LhOr140FIX	XM_012367961.1	XP_012223384.1	100
LhOr139	XM_012367960.1	XP_012223383.1	90.544
LhOr138	XM_012367944.1	XP_012223367.1	100
LhOr137	XM_012367979.1	XP_012223402.1	100
LhOr136	XM_012375561.1	XP_012230984.1	100
LhOr135
LhOr134FIX	XM_012375439.1	XP_012230862.1	98.113
LhOr133	XM_012375302.1	XP_012230725.1	99.58
LhOr132
LhOr131	XM_012375183.1	XP_012230606.1	100
LhOr130	XM_012376037.1	XP_012231460.1	100
LhOr129
LhOr128	XM_012375080.1	XP_012230503.1	100
LhOr127	XM_012374974.1	XP_012230397.1	100
LhOr126	XM_012374846.1	XP_012230269.1	99.353
LhOr125
LhOr124
LhOr123FIX	XM_012373359.1	XP_012228782.1	67.931
LhOr122	XM_012373373.1	XP_012228796.1	100
LhOr121	XM_012373372.1	XP_012228795.1	100
LhOr120FIX	XM_012373367.1	XP_012228790.1	100
LhOr119	XM_012373360.1	XP_012228783.1	100
LhOr118
LhOr117	XM_012373362.1	XP_012228785.1	99.688
LhOr116	XM_012364583.1	XP_012220006.1	100
LhOr115	XM_012364580.1	XP_012220003.1	100
LhOr114	XM_012364581.1	XP_012220004.1	100
LhOr113	XM_012364582.1	XP_012220005.1	97.949
LhOr112	XM_012364519.1	XP_012219942.1	100
LhOr111	XM_012364524.1	XP_012219947.1	100
LhOr110	XM_012364518.1	XP_012219941.1	100
LhOr109	XM_012364517.1	XP_012219940.1	100
LhOr108	XM_012364520.1	XP_012219943.1	100
LhOr107FIX
LhOr106FIX
LhOr105FIX	XM_012364523.1	XP_012219946.1	99.658
LhOr104	XM_012364526.1	XP_012219949.1	100
LhOr103	XM_012364529.1	XP_012219952.1	100
LhOr102	XM_012364452.1	XP_012219875.1	99.483
LhOr101	XM_012364514.1	XP_012219937.1	79.121
LhOr100
LhOr99
LhOr98	XM_012364521.1	XP_012219944.1	100
LhOr97	XM_012364453.1	XP_012219876.1	100
LhOr96
LhOr95
LhOr94	XM_012364454.1	XP_012219877.1	100
LhOr93PSE
LhOr92	XM_012364516.1	XP_012219939.1	100
LhOr91
LhOr90PSE	XM_012364528.1	XP_012219951.1	100
LhOr89
LhOr88PSE
LhOr87	XM_012364525.1	XP_012219948.1	100
LhOr86	XM_012364456.1	XP_012219879.1	100
LhOr85	XM_012364457.1	XP_012219880.1	100
LhOr84
LhOr83	XM_012364530.1	XP_012219953.1	100
LhOr82
LhOr81	XM_012364531.1	XP_012219954.1	98.417
LhOr80
LhOr79
LhOr78	XM_012364537.1	XP_012219960.1	100
LhOr77	XM_012364536.1	XP_012219959.1	100
LhOr76	XM_012364538.1	XP_012219961.1	87.031
LhOr75	XM_012364533.1	XP_012219956.1	100
LhOr74	XM_012364532.1	XP_012219955.1	99.474
LhOr73
LhOr72	XM_012364540.1	XP_012219963.1	100
LhOr71	XM_012364539.1	XP_012219962.1	94.22
LhOr70NTE	XM_012368356.1	XP_012223779.1	99.667
LhOr69NTE
LhOr68NTE	XM_012368357.1	XP_012223780.1	100
LhOr67NP	XM_012368342.1	XP_012223765.1	72.981
LhOr66NTE	XM_012368341.1	XP_012223764.1	100
LhOr65NP
LhOr64NTE	XM_012368359.1	XP_012223782.1	100
LhOr63NTE	XM_012368354.1	XP_012223777.1	100
LhOr62NP	XM_012368340.1	XP_012223763.1	99.642
LhOr61NTE	XM_012368355.1	XP_012223778.1	100
LhOr60NTE	XM_012368339.1	XP_012223762.1	100
LhOr59	XM_012378656.1	XP_012234079.1	100
LhOr58	XM_012378655.1	XP_012234078.1	99.005
LhOr57	XM_012378653.1	XP_012234076.1	100
LhOr56
LhOr55
LhOr54
LhOr53PSE
LhOr52	XM_012378652.1	XP_012234075.1	100
LhOr51
LhOr50
LhOr49	XM_012378651.1	XP_012234074.1	100
LhOr48	XM_012378650.1	XP_012234073.1	100
LhOr47FIX	XM_012378662.1	XP_012234085.1	100
LhOr46	XM_012359250.1	XP_012214673.1	100
LhOr45	XM_012359249.1	XP_012214672.1	100
LhOr44PSE
LhOr43	XM_012359252.1	XP_012214675.1	86.594
LhOr42	XM_012359251.1	XP_012214674.1	100
LhOr41	XM_012359248.1	XP_012214671.1	100
LhOr40FIX	XM_012359235.1	XP_012214658.1	81.503
LhOr39
LhOr38	XM_012359236.1	XP_012214659.1	100
LhOr37	XM_012359245.1	XP_012214668.1	100
LhOr36PSE
LhOr35	XM_012359238.1	XP_012214661.1	100
LhOr34	XM_012359237.1	XP_012214660.1	90.602
LhOr33	XM_012359241.1	XP_012214664.1	100
LhOr32	XM_012359239.1	XP_012214662.1	100
LhOr31PSE	XM_012374691.1	XP_012230114.1	100
LhOr30	XM_012374716.1	XP_012230139.1	100
LhOr29	XM_012374715.1	XP_012230138.1	100
LhOr28PSE
LhOr27	XM_012374692.1	XP_012230115.1	87.097
LhOr26	XM_012374693.1	XP_012230116.1	100
LhOr25	XM_012374713.1	XP_012230136.1	100
LhOr24PSE	XM_012374694.1	XP_012230117.1	99.288
LhOr23	XM_012374712.1	XP_012230135.1	100
LhOr22PSE	XM_012374696.1	XP_012230119.1	97.143
LhOr21	XM_012374710.1	XP_012230133.1	100
LhOr20	XM_012374697.1	XP_012230120.1	100
LhOr19	XM_012374698.1	XP_012230121.1	100
LhOr18	XM_012374699.1	XP_012230122.1	100
LhOr17	XM_012374734.1	XP_012230157.1	100
LhOr16
LhOr15	XM_012374700.1	XP_012230123.1	100
LhOr14FIX	XM_012374701.1	XP_012230124.1	78.07
LhOr13
LhOr12	XM_012374702.1	XP_012230125.1	89.303
LhOr11	XM_012374704.1	XP_012230127.1	99.057
LhOr10	XM_012374714.1	XP_012230137.1	100
LhOr9	XM_012374705.1	XP_012230128.1	100
LhOr8	XM_012374706.1	XP_012230129.1	99
LhOr7	XM_012374707.1	XP_012230130.1	100
LhOr6	XM_012374708.1	XP_012230131.1	84.527
LhOr5	XM_012374709.1	XP_012230132.1	85.642
LhOr4
LhOr3	XM_012374717.1	XP_012230140.1	100
LhOr2	XM_012374730.1	XP_012230153.1	100
LhOr1JF	XM_012369146.1	XP_012224569.1	100
