# Supplementary material for: Comparative transcriptomics and phylostratigraphy of Argentine ant odorant receptors
Source: PLoS One. 2024 Sep 3;19(9):e0307604. doi: 10.1371/journal.pone.0307604 (PMC11371221; doi:10.1371/journal.pone.0307604)
Supplement: S4 Table — Table containing the y-axis labels in heatmap 4C, as well as any NCBI Accession numbers associated with the genes through tBLASTn, and their % identity. Proteins with no NCBI annotations have no data associated with them. (XLSX) [file pone.0307604.s007.xlsx]

## Sheet: Upregulated ORs
Gene Name	Transcript Accession #	Protein Accession #	% Identity
LhOr366
LhOr361	XM_012371482.1	XP_012226905.1	100
LhOr346	XM_012368206.1	XP_012223629.1	100
LhOr338	XM_012375164.1	XP_012230587.1	89.796
LhOr314
LhOr313	XM_012362342.1	XP_012217765.1	100
LhOr312	XM_012372938.1	XP_012228361.1	95.855
LhOr310	XM_012373217.1	XP_012228640.1	100
LhOr309
LhOr308
LhOr304
LhOr303FIX	XM_012372941.1	XP_012228364.1	100
LhOr300
LhOr298
LhOr297
LhOr296
LhOr292
LhOr291
LhOr290FIX	XM_012373219.1	XP_012228642.1	100
LhOr287PSE
LhOr285
LhOr284	XM_012372945.1	XP_012228368.1	100
LhOr283NTE
LhOr282
LhOr281
LhOr280
LhOr278
LhOr276FIX	XM_012366390.1	XP_012221813.1	100
LhOr275
LhOr271
LhOr270JC
LhOr269
LhOr268	XM_012376354.1	XP_012231777.1	72.897
LhOr267
LhOr266FIX
LhOr260FIX
LhOr259
LhOr257
LhOr255	XM_012376366.1	XP_012231789.1	99.492
LhOr253
LhOr250
LhOr245	XM_012376565.1	XP_012231988.1	100
LhOr244
LhOr242
LhOr239	XM_012376564.1	XP_012231987.1	100
LhOr229	XM_012373957.1	XP_012229380.1	100
LhOr228
LhOr222
LhOr220	XM_012377959.1	XP_012233382.1	100
LhOr213	XM_012359425.1	XP_012214848.1	100
LhOr206NTE	XM_012369378.1	XP_012224801.1	100
LhOr205	XM_012377122.1	XP_012232545.1	100
LhOr202NTE
LhOr200NTE
LhOr196NTE
LhOr189NP	XM_012365088.1	XP_012220511.1	100
LhOr187FN	XM_012365103.1	XP_012220526.1	99.624
LhOr186NTE
LhOr185NTE
LhOr184NTE	XM_012365087.1	XP_012220510.1	100
LhOr182NTE	XM_012365086.1	XP_012220509.1	100
LhOr177NTE
LhOr173NTE	XM_012374505.1	XP_012229928.1	100
LhOr170	XM_012365881.1	XP_012221304.1	100
LhOr169PSE
LhOr167
LhOr166PSE
LhOr165	XM_012365964.1	XP_012221387.1	100
LhOr159	XM_012367345.1	XP_012222768.1	100
LhOr157	XM_012367344.1	XP_012222767.1	98.187
LhOr156	XM_012367343.1	XP_012222766.1	100
LhOr152
LhOr151
LhOr149	XM_012367410.1	XP_012222833.1	100
LhOr145	XM_012367947.1	XP_012223370.1	100
LhOr144	XM_012367946.1	XP_012223369.1	99.73
LhOr143	XM_012367948.1	XP_012223371.1	100
LhOr141	XM_012367963.1	XP_012223386.1	100
LhOr139	XM_012367960.1	XP_012223383.1	90.544
LhOr137	XM_012367979.1	XP_012223402.1	100
LhOr131	XM_012375183.1	XP_012230606.1	100
LhOr130
LhOr129
LhOr128	XM_012375080.1	XP_012230503.1	100
LhOr126	XM_012374846.1	XP_012230269.1	99.353
LhOr124
LhOr123FIX	XM_012373359.1	XP_012228782.1	67.931
LhOr122	XM_012373373.1	XP_012228796.1	100
LhOr121	XM_012373372.1	XP_012228795.1	100
LhOr119	XM_012373360.1	XP_012228783.1	100
LhOr118
LhOr112	XM_012364519.1	XP_012219942.1	100
LhOr111	XM_012364524.1	XP_012219947.1	100
LhOr110	XM_012364518.1	XP_012219941.1	100
LhOr108	XM_012364520.1	XP_012219943.1	100
LhOr106FIX
LhOr103	XM_012364529.1	XP_012219952.1	100
LhOr101	XM_012364514.1	XP_012219937.1	79.121
LhOr99
LhOr97	XM_012364453.1	XP_012219876.1	100
LhOr94	XM_012364454.1	XP_012219877.1	100
LhOr85	XM_012364457.1	XP_012219880.1	100
LhOr82
LhOr78	XM_012364537.1	XP_012219960.1	100
LhOr77	XM_012364536.1	XP_012219959.1	100
LhOr74	XM_012364532.1	XP_012219955.1	99.474
LhOr73
LhOr72	XM_012364540.1	XP_012219963.1	100
LhOr66NTE	XM_012368341.1	XP_012223764.1	100
LhOr57	XM_012378653.1	XP_012234076.1	100
LhOr56
LhOr54
LhOr52	XM_012378652.1	XP_012234075.1	100
LhOr50
LhOr49	XM_012378651.1	XP_012234074.1	100
LhOr48	XM_012378650.1	XP_012234073.1	100
LhOr41	XM_012359248.1	XP_012214671.1	100
LhOr33	XM_012359241.1	XP_012214664.1	100
LhOr23	XM_012374712.1	XP_012230135.1	100
LhOr17	XM_012374734.1	XP_012230157.1	100
LhOr14FIX	XM_012374701.1	XP_012230124.1	78.07
LhOr9	XM_012374705.1	XP_012230128.1	100
LhOr4
LhOr2	XM_012374730.1	XP_012230153.1	100
LhOr1JF	XM_012369146.1	XP_012224569.1	100
