# Supplementary material for: Comparative transcriptomics and phylostratigraphy of Argentine ant odorant receptors
Source: PLoS One. 2024 Sep 3;19(9):e0307604. doi: 10.1371/journal.pone.0307604 (PMC11371221; doi:10.1371/journal.pone.0307604)
Supplement: S5 Table — Table containing the y-axis labels in heatmap 4D, as well as any NCBI Accession numbers associated with the genes through tBLASTn, and their % identity. Proteins with no NCBI annotations have no data associated with them. (XLSX) [file pone.0307604.s008.xlsx]

## Sheet: Upregulated 9E ORs
Gene Name	Transcript Accession #	Protein Accession #	% Identity
LhOr366
LhOr361	XM_012371482.1	XP_012226905.1	100
LhOr346	XM_012368206.1	XP_012223629.1	100
LhOr338	XM_012375164.1	XP_012230587.1	89.796
LhOr314
LhOr313	XM_012362342.1	XP_012217765.1	100
LhOr312	XM_012372938.1	XP_012228361.1	95.855
LhOr310	XM_012373217.1	XP_012228640.1	100
LhOr309
LhOr308
LhOr304
LhOr303FIX	XM_012372941.1	XP_012228364.1	100
LhOr300
LhOr298
LhOr297
LhOr296
LhOr292
LhOr291
LhOr290FIX	XM_012373219.1	XP_012228642.1	100
LhOr287PSE
LhOr285
LhOr284	XM_012372945.1	XP_012228368.1	100
LhOr283NTE
LhOr282
LhOr281
LhOr280
LhOr278
LhOr276FIX	XM_012366390.1	XP_012221813.1	100
LhOr275
LhOr271
LhOr270JC
LhOr269
LhOr268	XM_012376354.1	XP_012231777.1	72.897
LhOr267
LhOr266FIX
LhOr260FIX
LhOr259
LhOr257
LhOr255	XM_012376366.1	XP_012231789.1	99.492
LhOr253
LhOr250
LhOr245	XM_012376565.1	XP_012231988.1	100
LhOr244
LhOr242
LhOr239	XM_012376564.1	XP_012231987.1	100
